# Supplementary material for: Coral metabolome quality and contaminant loads track human land use
Source: Nat Commun. 2026 Jul 15;17:6034. doi: 10.1038/s41467-026-74960-7 (PMC13373168; doi:10.1038/s41467-026-74960-7)
Supplement: Supplementary file 4 — Supplementary Data 1 [file 41467_2026_74960_MOESM4_ESM.xlsx]

## Sheet: Table legend
Table	Description
Coral Cover	Statistical results from the linear models of coral cover through time
Site Linear Mixed Model	Statistical results from the linear mixed model testing whether metabolites differed between sites.
Regression Model Statistics	Multiple linear regression models were used to evaluate to what degreee environmental parameters could predict different aspects of coral metabolomes (dependent variables). This table is the summary of those statistics
emmeans tests vs clusters	Statistical results from estimation of marginal means tests following linear mixed models for tests of stoichiometry, shannon diveristy, and metabolite source versus metabolite site clusters.
Spectral library matches	Spectral library matches within the dataset with their sources annotated, including citations for each source.
References	References for the Spectral library match table
MzmIne parameters	All parameters used for feature finding in Mzmine
SIRIUS parameters	All parameters used for molecular formala and structure prediction in SIRIUS 4

## Sheet: Coral Cover
Site	yearGroup	term	df	estimate	std.error	statistic	p.value	FDR-corrected p-values	r2
Site-01	pre-Bleaching	Year	14	-1.36604	0.224326	-6.08954	2.79195e-05	0.000279195	0.725933
Site-01	post-Bleaching	Year	6	-0.938012	0.125067	-7.50007	0.000290551	0.00145275	0.903616
Site-03	pre-Bleaching	Year	13	0.776241	0.280203	2.77028	0.015909	0.0227272	0.371205
Site-03	post-Bleaching	Year	7	-2.00119	0.443667	-4.51056	0.00276316	0.00460527	0.744013
Site-11	pre-Bleaching	Year	12	-0.578779	0.144793	-3.9973	0.00177029	0.00460527	0.571097
Site-11	post-Bleaching	Year	7	-0.859282	0.187182	-4.59062	0.00251193	0.00460527	0.750657
Site-15	pre-Bleaching	Year	13	0.177684	0.286321	0.620576	0.545605	0.545605	0.0287719
Site-15	post-Bleaching	Year	2	-2.18188	1.61611	-1.35008	0.309483	0.386854	0.476813
Site-08	pre-Bleaching	Year	14	-0.412236	0.108606	-3.79569	0.00196747	0.00460527	0.507169
Site-08	post-Bleaching	Year	7	-0.461702	0.547922	-0.842641	0.427279	0.474754	0.0920935

## Sheet: Site Linear Mixed Model
netVals	term	statistic	df	p.value	pAdjusted	species
-1	siteGroup	48.3661	15	2.21945e-05	2.90824e-05	Montipora
-2	siteGroup	256.287	15	6.28437e-46	4.07718e-45	Montipora
-6	siteGroup	99.9107	15	1.35654e-14	2.75449e-14	Montipora
212	siteGroup	709.823	15	1.49812e-141	3.62272e-140	Montipora
124	siteGroup	223.338	15	3.69765e-39	1.797e-38	Montipora
76	siteGroup	293.234	15	1.42089e-53	1.02151e-52	Montipora
6	siteGroup	198.913	15	3.53319e-34	1.5407e-33	Montipora
23	siteGroup	988.924	15	3.18749e-201	1.21125e-199	Montipora
-35	siteGroup	25.7278	15	0.0409829	0.0452343	Montipora
1	siteGroup	563.238	15	2.26541e-110	4.30427e-109	Montipora
-37	siteGroup	110.06	15	1.57003e-16	3.39535e-16	Montipora
225	siteGroup	224.393	15	2.24913e-39	1.12881e-38	Montipora
195	siteGroup	384.727	15	1.11481e-72	1.3479e-71	Montipora
-44	siteGroup	40.8242	15	0.000340127	0.000420808	Montipora
7	siteGroup	5591.61	15	0	0	Montipora
105	siteGroup	68.5561	15	8.06612e-09	1.24022e-08	Montipora
72	siteGroup	482.061	15	3.50628e-93	6.2178e-92	Montipora
34	siteGroup	1650.62	15	0	0	Montipora
155	siteGroup	50.2044	15	1.11494e-05	1.49785e-05	Montipora
335	siteGroup	150.594	15	1.83838e-24	6.11263e-24	Montipora
42	siteGroup	276.518	15	4.14935e-50	2.83007e-49	Montipora
101	siteGroup	314.454	15	5.50336e-58	4.43604e-57	Montipora
32	siteGroup	78.9061	15	1.10639e-10	1.7945e-10	Montipora
167	siteGroup	460.361	15	1.34171e-88	2.2306e-87	Montipora
88	siteGroup	83.7295	15	1.44347e-11	2.43015e-11	Montipora
-99	siteGroup	69.5382	15	5.39791e-09	8.34792e-09	Montipora
-100	siteGroup	149.892	15	2.5343e-24	8.32251e-24	Montipora
-103	siteGroup	248.122	15	3.02439e-44	1.8709e-43	Montipora
-107	siteGroup	115.297	15	1.54002e-17	3.56212e-17	Montipora
19	siteGroup	122.703	15	5.64779e-19	1.37827e-18	Montipora
-110	siteGroup	82.1842	15	2.77844e-11	4.59046e-11	Montipora
-114	siteGroup	116.207	15	1.02742e-17	2.41853e-17	Montipora
283	siteGroup	235.911	15	9.79381e-42	5.54288e-41	Montipora
116	siteGroup	45.0751	15	7.45103e-05	9.57475e-05	Montipora
-122	siteGroup	131.396	15	1.13274e-20	3.04353e-20	Montipora
81	siteGroup	1284.01	15	1.44915e-264	7.70949e-263	Montipora
-132	siteGroup	180.656	15	1.75271e-30	6.85618e-30	Montipora
-133	siteGroup	86.2932	15	4.84877e-12	8.6562e-12	Montipora
53	siteGroup	164.128	15	3.67509e-27	1.35774e-26	Montipora
-136	siteGroup	198.344	15	4.6106e-34	1.9781e-33	Montipora
-137	siteGroup	93.2153	15	2.48297e-13	4.82096e-13	Montipora
-141	siteGroup	80.259	15	6.2628e-11	1.02203e-10	Montipora
-145	siteGroup	140.109	15	2.19025e-22	6.33268e-22	Montipora
143	siteGroup	214.661	15	2.19444e-37	1.00642e-36	Montipora
-156	siteGroup	203.714	15	3.73416e-35	1.68354e-34	Montipora
-163	siteGroup	143.765	15	4.15279e-23	1.2697e-22	Montipora
-166	siteGroup	34.1912	15	0.003201	0.0037345	Montipora
-169	siteGroup	66.5111	15	1.85403e-08	2.77063e-08	Montipora
-171	siteGroup	350.38	15	1.74999e-65	1.66249e-64	Montipora
-175	siteGroup	140.228	15	2.07558e-22	6.06707e-22	Montipora
216	siteGroup	362.73	15	4.55385e-68	4.65894e-67	Montipora
-183	siteGroup	226.372	15	8.84882e-40	4.61527e-39	Montipora
159	siteGroup	30.2369	15	0.0110955	0.0127215	Montipora
-187	siteGroup	105.457	15	1.19502e-15	2.54299e-15	Montipora
-189	siteGroup	127.881	15	5.52234e-20	1.44014e-19	Montipora
-190	siteGroup	190.737	15	1.60812e-32	6.68376e-32	Montipora
-201	siteGroup	178.915	15	3.93378e-30	1.5165e-29	Montipora
-209	siteGroup	25.7103	15	0.0411802	0.0452641	Montipora
-210	siteGroup	230.477	15	1.27564e-40	6.92488e-40	Montipora
40	siteGroup	187.343	15	7.82101e-32	3.15211e-31	Montipora
-212	siteGroup	78.3941	15	1.37164e-10	2.18476e-10	Montipora
-213	siteGroup	97.1613	15	4.49198e-14	8.91691e-14	Montipora
-216	siteGroup	159.336	15	3.33649e-26	1.16777e-25	Montipora
137	siteGroup	319.487	15	4.92316e-59	4.09238e-58	Montipora
45	siteGroup	49.8232	15	1.28688e-05	1.72015e-05	Montipora
-238	siteGroup	158.676	15	4.51935e-26	1.54121e-25	Montipora
-239	siteGroup	42.9438	15	0.000160645	0.000202519	Montipora
-256	siteGroup	51.4482	15	6.96668e-06	9.50326e-06	Montipora
-257	siteGroup	47.9939	15	2.54877e-05	3.32339e-05	Montipora
187	siteGroup	28.8042	15	0.0170442	0.0194074	Montipora
-272	siteGroup	83.7572	15	1.4266e-11	2.41704e-11	Montipora
-273	siteGroup	149.574	15	2.93112e-24	9.50827e-24	Montipora
239	siteGroup	133.311	15	4.7706e-21	1.29488e-20	Montipora
-284	siteGroup	130.642	15	1.59194e-20	4.23457e-20	Montipora
-289	siteGroup	145.876	15	1.58627e-23	4.9641e-23	Montipora
-290	siteGroup	142.694	15	6.76094e-23	2.02068e-22	Montipora
-293	siteGroup	41.2753	15	0.000290299	0.000360839	Montipora
244	siteGroup	118.498	15	3.70063e-18	8.789e-18	Montipora
-297	siteGroup	119.159	15	2.75489e-18	6.6018e-18	Montipora
83	siteGroup	339.2	15	3.79842e-63	3.36793e-62	Montipora
-299	siteGroup	148.309	15	5.225e-24	1.65458e-23	Montipora
296	siteGroup	68.4709	15	8.35137e-09	1.2767e-08	Montipora
64	siteGroup	250.808	15	8.46344e-45	5.36018e-44	Montipora
112	siteGroup	231.499	15	7.87317e-41	4.36305e-40	Montipora
-308	siteGroup	138.549	15	4.44702e-22	1.25841e-21	Montipora
-314	siteGroup	80.4959	15	5.66786e-11	9.30648e-11	Montipora
-317	siteGroup	67.3556	15	1.31569e-08	1.98848e-08	Montipora
-326	siteGroup	123.114	15	4.69842e-19	1.1572e-18	Montipora
-344	siteGroup	91.6333	15	4.91268e-13	9.3341e-13	Montipora
-348	siteGroup	38.984	15	0.000644386	0.00078627	Montipora
177	siteGroup	36.1054	15	0.00170693	0.00204523	Montipora
-367	siteGroup	49.3259	15	1.55087e-05	2.0524e-05	Montipora
-368	siteGroup	54.5628	15	2.11459e-06	2.92958e-06	Montipora
-377	siteGroup	142.255	15	8.25642e-23	2.44023e-22	Montipora
-383	siteGroup	35.0099	15	0.00245107	0.00291064	Montipora
-384	siteGroup	54.6784	15	2.02221e-06	2.81627e-06	Montipora
-388	siteGroup	60.2038	15	2.32651e-07	3.34514e-07	Montipora
-396	siteGroup	66.7791	15	1.66302e-08	2.49922e-08	Montipora
96	siteGroup	272.46	15	2.86907e-49	1.90793e-48	Montipora
145	siteGroup	420.612	15	3.20075e-80	4.257e-79	Montipora
-409	siteGroup	106.662	15	7.03196e-16	1.50847e-15	Montipora
-414	siteGroup	94.3944	15	1.49135e-13	2.9169e-13	Montipora
3	siteGroup	135.16	15	2.06657e-21	5.78638e-21	Montipora
-417	siteGroup	114.52	15	2.17494e-17	4.98737e-17	Montipora
-422	siteGroup	75.8175	15	4.02847e-10	6.34067e-10	Montipora
103	siteGroup	34.5385	15	0.00285939	0.00338043	Montipora
201	siteGroup	200.677	15	1.54806e-34	6.86309e-34	Montipora
-440	siteGroup	63.1794	15	7.10636e-08	1.03295e-07	Montipora
-455	siteGroup	101.698	15	6.21422e-15	1.28138e-14	Montipora
-457	siteGroup	45.3982	15	6.62437e-05	8.5538e-05	Montipora
-460	siteGroup	75.0704	15	5.4987e-10	8.55353e-10	Montipora
11	siteGroup	830.658	15	2.39433e-167	7.07657e-166	Montipora
-476	siteGroup	39.4405	15	0.000550556	0.000674875	Montipora
-477	siteGroup	78.7883	15	1.16248e-10	1.87405e-10	Montipora
-478	siteGroup	102.462	15	4.44794e-15	9.3901e-15	Montipora
-490	siteGroup	101.631	15	6.39803e-15	1.30913e-14	Montipora
-492	siteGroup	89.0346	15	1.50106e-12	2.75366e-12	Montipora
241	siteGroup	143.44	15	4.81545e-23	1.45558e-22	Montipora
-518	siteGroup	86.4531	15	4.52902e-12	8.14e-12	Montipora
-521	siteGroup	126.234	15	1.1585e-19	2.96308e-19	Montipora
-525	siteGroup	64.7031	15	3.8516e-08	5.66036e-08	Montipora
50	siteGroup	27.8032	15	0.0228342	0.0257368	Montipora
-543	siteGroup	111.122	15	9.81557e-17	2.14012e-16	Montipora
249	siteGroup	134.981	15	2.24112e-21	6.20977e-21	Montipora
118	siteGroup	582.346	15	1.9947e-114	4.08147e-113	Montipora
-566	siteGroup	84.7577	15	9.32595e-12	1.62137e-11	Montipora
182	siteGroup	41.665	15	0.000253027	0.000315987	Montipora
227	siteGroup	305.1	15	4.86533e-56	3.69765e-55	Montipora
-587	siteGroup	111.268	15	9.20109e-17	2.02272e-16	Montipora
189	siteGroup	46.7177	15	4.08557e-05	5.30127e-05	Montipora
113	siteGroup	247.664	15	3.75872e-44	2.27231e-43	Montipora
-599	siteGroup	54.957	15	1.81577e-06	2.54208e-06	Montipora
-601	siteGroup	115.465	15	1.42929e-17	3.33502e-17	Montipora
-620	siteGroup	84.2139	15	1.1751e-11	2.00369e-11	Montipora
-621	siteGroup	88.984	15	1.53397e-12	2.79477e-12	Montipora
-622	siteGroup	50.4827	15	1.0039e-05	1.35552e-05	Montipora
114	siteGroup	970.208	15	3.26391e-197	1.08525e-195	Montipora
99	siteGroup	227.191	15	6.01501e-40	3.19998e-39	Montipora
109	siteGroup	1310.87	15	2.44618e-270	2.16895e-268	Montipora
35	siteGroup	369.399	15	1.82593e-69	1.94279e-68	Montipora
306	siteGroup	188.911	15	3.76661e-32	1.54141e-31	Montipora
-642	siteGroup	101.705	15	6.19293e-15	1.28138e-14	Montipora
47	siteGroup	353.33	15	4.22604e-66	4.16343e-65	Montipora
46	siteGroup	125.933	15	1.32588e-19	3.35889e-19	Montipora
117	siteGroup	645.301	15	8.28125e-128	1.83568e-126	Montipora
-688	siteGroup	26.099	15	0.0369946	0.0410024	Montipora
-694	siteGroup	89.901	15	1.03494e-12	1.92513e-12	Montipora
-707	siteGroup	64.4381	15	4.28563e-08	6.26362e-08	Montipora
-723	siteGroup	43.2091	15	0.000146105	0.000185066	Montipora
284	siteGroup	33.4912	15	0.00401177	0.00465997	Montipora
126	siteGroup	37.2248	15	0.00117324	0.00141855	Montipora
179	siteGroup	97.4644	15	3.9374e-14	7.8748e-14	Montipora
-770	siteGroup	84.3383	15	1.11461e-11	1.91282e-11	Montipora
-782	siteGroup	36.8148	15	0.00134674	0.00162096	Montipora
-803	siteGroup	50.5643	15	9.73447e-06	1.32111e-05	Montipora
-810	siteGroup	84.8876	15	8.82445e-12	1.54428e-11	Montipora
55	siteGroup	421.257	15	2.34134e-80	3.27788e-79	Montipora
-823	siteGroup	54.4686	15	2.19286e-06	3.02228e-06	Montipora
130	siteGroup	452.588	15	5.85689e-87	9.1643e-86	Montipora
-839	siteGroup	78.5232	15	1.29931e-10	2.08202e-10	Montipora
-848	siteGroup	193.656	15	4.1202e-33	1.73964e-32	Montipora
60	siteGroup	421.911	15	1.70499e-80	2.5196e-79	Montipora
-868	siteGroup	121.077	15	1.1694e-18	2.82782e-18	Montipora
298	siteGroup	34.3164	15	0.00307355	0.0036016	Montipora
-882	siteGroup	85.2911	15	7.43215e-12	1.31797e-11	Montipora
-884	siteGroup	75.6617	15	4.2988e-10	6.72635e-10	Montipora
-930	siteGroup	92.3249	15	3.64633e-13	6.97788e-13	Montipora
-951	siteGroup	160.901	15	1.62433e-26	5.76096e-26	Montipora
-958	siteGroup	84.6185	15	9.89451e-12	1.70905e-11	Montipora
302	siteGroup	91.2311	15	5.84167e-13	1.10205e-12	Montipora
-987	siteGroup	176.147	15	1.4204e-29	5.39753e-29	Montipora
49	siteGroup	1153.69	15	1.44521e-236	6.40708e-235	Montipora
170	siteGroup	383.71	15	1.82223e-72	2.10744e-71	Montipora
289	siteGroup	127.89	15	5.50125e-20	1.44014e-19	Montipora
226	siteGroup	415.442	15	3.9192e-79	4.96432e-78	Montipora
270	siteGroup	307.172	15	1.80435e-56	1.41164e-55	Montipora
36	siteGroup	219.391	15	2.37238e-38	1.10711e-37	Montipora
-1020	siteGroup	138.765	15	4.0323e-22	1.15333e-21	Montipora
-1023	siteGroup	162.179	15	9.02003e-27	3.24234e-26	Montipora
21	siteGroup	245.948	15	8.47448e-44	5.00936e-43	Montipora
71	siteGroup	224.96	15	1.72156e-39	8.80646e-39	Montipora
-1070	siteGroup	102.329	15	4.71373e-15	9.87285e-15	Montipora
77	siteGroup	85.0864	15	8.10874e-12	1.42843e-11	Montipora
-1089	siteGroup	87.7105	15	2.64657e-12	4.78903e-12	Montipora
151	siteGroup	28.4569	15	0.018878	0.0213683	Montipora
56	siteGroup	60.607	15	1.98279e-07	2.86643e-07	Montipora
184	siteGroup	222.304	15	6.01931e-39	2.85917e-38	Montipora
-1110	siteGroup	41.7369	15	0.000246688	0.000309523	Montipora
320	siteGroup	59.3159	15	3.30524e-07	4.72684e-07	Montipora
78	siteGroup	810.098	15	5.93079e-163	1.57759e-161	Montipora
-1145	siteGroup	28.7985	15	0.0170727	0.0194074	Montipora
30	siteGroup	1305.33	15	3.79889e-269	2.52626e-267	Montipora
62	siteGroup	350.198	15	1.9099e-65	1.75184e-64	Montipora
-1172	siteGroup	145.609	15	1.79192e-23	5.54244e-23	Montipora
25	siteGroup	371.972	15	5.2746e-70	5.84601e-69	Montipora
-1228	siteGroup	64.8797	15	3.58688e-08	5.30061e-08	Montipora
-1232	siteGroup	112.931	15	4.40313e-17	9.9257e-17	Montipora
-1235	siteGroup	134.445	15	2.85635e-21	7.83287e-21	Montipora
-1239	siteGroup	163.72	15	4.43576e-27	1.61632e-26	Montipora
-1241	siteGroup	43.2852	15	0.000142173	0.000180947	Montipora
-1259	siteGroup	65.3979	15	2.90973e-08	4.32395e-08	Montipora
-1283	siteGroup	82.4913	15	2.43977e-11	4.08163e-11	Montipora
-1298	siteGroup	148.717	15	4.33706e-24	1.38995e-23	Montipora
142	siteGroup	288.257	15	1.53253e-52	1.07277e-51	Montipora
22	siteGroup	323.13	15	8.57026e-60	7.35384e-59	Montipora
169	siteGroup	26.9568	15	0.0290903	0.0323767	Montipora
-1347	siteGroup	89.6769	15	1.13951e-12	2.10492e-12	Montipora
65	siteGroup	111.396	15	8.69654e-17	1.92773e-16	Montipora
152	siteGroup	150.916	15	1.58645e-24	5.3417e-24	Montipora
261	siteGroup	96.5999	15	5.73263e-14	1.12954e-13	Montipora
-1478	siteGroup	182.751	15	6.62209e-31	2.62907e-30	Montipora
-1485	siteGroup	58.7569	15	4.1201e-07	5.86067e-07	Montipora
209	siteGroup	53.105	15	3.70398e-06	5.07866e-06	Montipora
-1516	siteGroup	49.5455	15	1.4283e-05	1.89964e-05	Montipora
-1528	siteGroup	27.0959	15	0.0279647	0.0312547	Montipora
-1533	siteGroup	34.371	15	0.00301948	0.0035539	Montipora
-1549	siteGroup	158.81	15	4.24902e-26	1.46784e-25	Montipora
29	siteGroup	169.035	15	3.81825e-28	1.4305e-27	Montipora
-1569	siteGroup	37.4441	15	0.00108952	0.00132334	Montipora
234	siteGroup	240.54	15	1.09694e-42	6.34316e-42	Montipora
-1611	siteGroup	92.5981	15	3.24102e-13	6.24719e-13	Montipora
-1617	siteGroup	44.9173	15	7.89079e-05	0.000100911	Montipora
27	siteGroup	40.0146	15	0.000451197	0.00055564	Montipora
-1639	siteGroup	35.2701	15	0.00225026	0.00268417	Montipora
-1649	siteGroup	89.967	15	1.00604e-12	1.88456e-12	Montipora
-1654	siteGroup	98.7585	15	2.24185e-14	4.51767e-14	Montipora
222	siteGroup	31.086	15	0.00855488	0.00989391	Montipora
-1691	siteGroup	55.4278	15	1.51316e-06	2.12963e-06	Montipora
-1703	siteGroup	27.7174	15	0.0234067	0.0262708	Montipora
-1723	siteGroup	56.3685	15	1.04989e-06	1.48548e-06	Montipora
-1735	siteGroup	82.2036	15	2.75567e-11	4.5813e-11	Montipora
233	siteGroup	125.373	15	1.70536e-19	4.2795e-19	Montipora
-1795	siteGroup	112.704	15	4.86938e-17	1.08845e-16	Montipora
-1816	siteGroup	77.195	15	2.2665e-10	3.58863e-10	Montipora
-1830	siteGroup	30.5103	15	0.0102086	0.0117554	Montipora
-1848	siteGroup	68.0696	15	9.83724e-09	1.49526e-08	Montipora
9	siteGroup	124.633	15	2.37676e-19	5.90857e-19	Montipora
-1931	siteGroup	112.973	15	4.32196e-17	9.826e-17	Montipora
-1932	siteGroup	48.8616	15	1.84503e-05	2.4296e-05	Montipora
-2004	siteGroup	223.328	15	3.7156e-39	1.797e-38	Montipora
10	siteGroup	301.951	15	2.19721e-55	1.6235e-54	Montipora
-2107	siteGroup	126.405	15	1.07258e-19	2.76996e-19	Montipora
-1	siteGroup	112.711	15	4.85628e-17	1.03142e-16	Porites
-2	siteGroup	254.537	15	1.44258e-45	7.69374e-45	Porites
-6	siteGroup	162.122	15	9.261e-27	2.84954e-26	Porites
212	siteGroup	447.695	15	6.30167e-86	7.56201e-85	Porites
23	siteGroup	123.373	15	4.1834e-19	9.84329e-19	Porites
124	siteGroup	154.158	15	3.59545e-25	1.05233e-24	Porites
76	siteGroup	94.2599	15	1.58073e-13	3.10964e-13	Porites
6	siteGroup	277.186	15	3.01832e-50	1.85743e-49	Porites
88	siteGroup	136.496	15	1.1283e-21	3.00879e-21	Porites
-35	siteGroup	97.465	15	3.93642e-14	7.80777e-14	Porites
225	siteGroup	411.818	15	2.26696e-78	2.36552e-77	Porites
7	siteGroup	74.7022	15	6.40829e-10	1.12262e-09	Porites
32	siteGroup	122.156	15	7.21445e-19	1.64902e-18	Porites
-59	siteGroup	105.994	15	9.43487e-16	1.96902e-15	Porites
-61	siteGroup	70.8646	15	3.13193e-09	5.33095e-09	Porites
155	siteGroup	54.2217	15	2.41183e-06	3.73444e-06	Porites
-72	siteGroup	200.524	15	1.66306e-34	6.65224e-34	Porites
335	siteGroup	72.6765	15	1.48385e-09	2.54374e-09	Porites
42	siteGroup	619.865	15	2.12987e-122	4.25973e-121	Porites
1	siteGroup	5226.57	15	0	0	Porites
53	siteGroup	118.907	15	3.08376e-18	6.8528e-18	Porites
-99	siteGroup	82.6058	15	2.32438e-11	4.29116e-11	Porites
-103	siteGroup	261.085	15	6.43131e-47	3.58957e-46	Porites
-107	siteGroup	46.0367	15	5.24607e-05	7.49438e-05	Porites
19	siteGroup	1301.15	15	3.00932e-268	1.44448e-266	Porites
-110	siteGroup	37.9375	15	0.000921685	0.00123578	Porites
237	siteGroup	115.991	15	1.13068e-17	2.46694e-17	Porites
-139	siteGroup	169.415	15	3.2033e-28	1.02506e-27	Porites
44	siteGroup	51.7484	15	6.21579e-06	9.44171e-06	Porites
116	siteGroup	286.647	15	3.30591e-52	2.26691e-51	Porites
143	siteGroup	260.186	15	9.85963e-47	5.37798e-46	Porites
72	siteGroup	149.348	15	3.25042e-24	9.3988e-24	Porites
-155	siteGroup	336.328	15	1.51156e-62	1.20925e-61	Porites
3	siteGroup	1871.56	15	0	0	Porites
-166	siteGroup	188.941	15	3.71385e-32	1.35049e-31	Porites
190	siteGroup	36.4137	15	0.00154028	0.00204237	Porites
-169	siteGroup	148.942	15	3.9136e-24	1.11817e-23	Porites
-171	siteGroup	143.558	15	4.56326e-23	1.25883e-22	Porites
196	siteGroup	194.308	15	3.03815e-33	1.15739e-32	Porites
159	siteGroup	53.5516	15	3.12099e-06	4.77093e-06	Porites
-187	siteGroup	80.3762	15	5.96124e-11	1.06769e-10	Porites
-189	siteGroup	184.854	15	2.49027e-31	8.92037e-31	Porites
223	siteGroup	31.1857	15	0.0082957	0.0108821	Porites
-210	siteGroup	278.265	15	1.8044e-50	1.13962e-49	Porites
40	siteGroup	134.122	15	3.30477e-21	8.3489e-21	Porites
-212	siteGroup	225.116	15	1.59998e-39	7.11101e-39	Porites
-213	siteGroup	244.354	15	1.80279e-43	8.82998e-43	Porites
239	siteGroup	89.7516	15	1.10354e-12	2.11879e-12	Porites
-230	siteGroup	141.634	15	1.09527e-22	2.9871e-22	Porites
-234	siteGroup	39.3602	15	0.000566036	0.000771867	Porites
-249	siteGroup	44.7978	15	8.2404e-05	0.000117023	Porites
-256	siteGroup	148.216	15	5.45137e-24	1.53921e-23	Porites
224	siteGroup	31.1849	15	0.00829758	0.0108821	Porites
-279	siteGroup	59.5813	15	2.97626e-07	4.76202e-07	Porites
117	siteGroup	194.37	15	2.9515e-33	1.14251e-32	Porites
120	siteGroup	419.701	15	4.97808e-80	5.43063e-79	Porites
-293	siteGroup	83.7484	15	1.43195e-11	2.6641e-11	Porites
296	siteGroup	179.533	15	2.9533e-30	1.02723e-29	Porites
204	siteGroup	552.657	15	3.97711e-108	6.8179e-107	Porites
64	siteGroup	637.738	15	3.36691e-126	7.34599e-125	Porites
-311	siteGroup	312.919	15	1.14906e-57	8.11104e-57	Porites
150	siteGroup	59.5626	15	2.9984e-07	4.76567e-07	Porites
-349	siteGroup	44.6374	15	8.73389e-05	0.000123302	Porites
-352	siteGroup	116.115	15	1.07034e-17	2.3567e-17	Porites
177	siteGroup	510.181	15	3.96334e-99	5.94501e-98	Porites
-370	siteGroup	59.0594	15	3.65717e-07	5.77447e-07	Porites
162	siteGroup	279.664	15	9.25892e-51	6.00579e-50	Porites
-375	siteGroup	156.029	15	1.52381e-25	4.51499e-25	Porites
41	siteGroup	51.5193	15	6.78106e-06	1.02356e-05	Porites
-395	siteGroup	48.3323	15	2.24749e-05	3.289e-05	Porites
96	siteGroup	432.054	15	1.24729e-82	1.42547e-81	Porites
-412	siteGroup	326.124	15	2.03633e-60	1.52725e-59	Porites
-416	siteGroup	101.762	15	6.04156e-15	1.20831e-14	Porites
103	siteGroup	49.656	15	1.3703e-05	2.04268e-05	Porites
104	siteGroup	136.198	15	1.29169e-21	3.40665e-21	Porites
-449	siteGroup	123.65	15	3.69428e-19	8.77848e-19	Porites
262	siteGroup	173.967	15	3.90002e-29	1.26487e-28	Porites
-452	siteGroup	120.56	15	1.47316e-18	3.30428e-18	Porites
-456	siteGroup	49.595	15	1.40203e-05	2.07708e-05	Porites
-466	siteGroup	133.039	15	5.39369e-21	1.34842e-20	Porites
-480	siteGroup	113.772	15	3.03237e-17	6.55647e-17	Porites
-487	siteGroup	135.715	15	1.6071e-21	4.19243e-21	Porites
188	siteGroup	40.9102	15	0.00033003	0.000455214	Porites
-498	siteGroup	102.931	15	3.62174e-15	7.36624e-15	Porites
179	siteGroup	50.1676	15	1.13049e-05	1.69574e-05	Porites
-515	siteGroup	80.5132	15	5.62681e-11	1.01536e-10	Porites
-516	siteGroup	181.841	15	1.01112e-30	3.56867e-30	Porites
-533	siteGroup	83.9815	15	1.29702e-11	2.4319e-11	Porites
18	siteGroup	725.407	15	7.12407e-145	1.89975e-143	Porites
-548	siteGroup	190.082	15	2.18237e-32	8.18388e-32	Porites
17	siteGroup	503.052	15	1.27835e-97	1.80473e-96	Porites
189	siteGroup	134.626	15	2.6317e-21	6.71923e-21	Porites
-609	siteGroup	72.772	15	1.42641e-09	2.46286e-09	Porites
125	siteGroup	156.347	15	1.31677e-25	3.95032e-25	Porites
35	siteGroup	946.816	15	3.34503e-192	1.14687e-190	Porites
-667	siteGroup	345.612	15	1.73718e-64	1.43767e-63	Porites
69	siteGroup	252.221	15	4.32954e-45	2.21083e-44	Porites
-696	siteGroup	215.688	15	1.35413e-37	5.70159e-37	Porites
-735	siteGroup	46.4313	15	4.53927e-05	6.5235e-05	Porites
57	siteGroup	47.0053	15	3.67476e-05	5.31291e-05	Porites
231	siteGroup	139.914	15	2.3933e-22	6.45385e-22	Porites
-760	siteGroup	48.8001	15	1.88789e-05	2.77971e-05	Porites
-774	siteGroup	178.311	15	5.20784e-30	1.78554e-29	Porites
-782	siteGroup	313.68	15	7.9779e-58	5.80211e-57	Porites
-829	siteGroup	405.932	15	3.91888e-77	3.91888e-76	Porites
-841	siteGroup	275.418	15	7.01082e-50	4.20649e-49	Porites
-869	siteGroup	279.986	15	7.93973e-51	5.29316e-50	Porites
-894	siteGroup	252.912	15	3.11967e-45	1.62766e-44	Porites
229	siteGroup	123.105	15	4.71584e-19	1.08827e-18	Porites
58	siteGroup	175.431	15	1.97941e-29	6.50765e-29	Porites
-951	siteGroup	166.155	15	1.44338e-27	4.55806e-27	Porites
302	siteGroup	478.253	15	2.23623e-92	2.98164e-91	Porites
29	siteGroup	1042.82	15	8.89606e-213	3.55842e-211	Porites
5	siteGroup	189.088	15	3.46813e-32	1.28054e-31	Porites
-1006	siteGroup	30.1719	15	0.0113165	0.0146808	Porites
270	siteGroup	177.219	15	8.64173e-30	2.92115e-29	Porites
-1045	siteGroup	111.768	15	7.37268e-17	1.55214e-16	Porites
138	siteGroup	225.961	15	1.07421e-39	4.86436e-39	Porites
-1054	siteGroup	176.617	15	1.14211e-29	3.80705e-29	Porites
-1065	siteGroup	697.126	15	7.61788e-139	1.82829e-137	Porites
-1068	siteGroup	74.6549	15	6.53568e-10	1.13664e-09	Porites
133	siteGroup	79.141	15	1.00245e-10	1.78213e-10	Porites
-1087	siteGroup	58.4388	15	4.66936e-07	7.32449e-07	Porites
-1096	siteGroup	130.707	15	1.5455e-20	3.78489e-20	Porites
86	siteGroup	361.554	15	8.0291e-68	7.13698e-67	Porites
62	siteGroup	808.807	15	1.11939e-162	3.35818e-161	Porites
36	siteGroup	92.275	15	3.72568e-13	7.21099e-13	Porites
-1179	siteGroup	162.38	15	8.22137e-27	2.5625e-26	Porites
-1196	siteGroup	215.328	15	1.6044e-37	6.63889e-37	Porites
-1203	siteGroup	228.342	15	3.49436e-40	1.61278e-39	Porites
56	siteGroup	103.281	15	3.10637e-15	6.37204e-15	Porites
25	siteGroup	1980.14	15	0	0	Porites
-1261	siteGroup	384.398	15	1.30668e-72	1.20616e-71	Porites
285	siteGroup	30.3488	15	0.010724	0.0139879	Porites
110	siteGroup	245.909	15	8.63134e-44	4.31567e-43	Porites
-1305	siteGroup	102.592	15	4.20053e-15	8.47165e-15	Porites
169	siteGroup	330.63	15	2.33751e-61	1.80969e-60	Porites
-1347	siteGroup	222.065	15	6.73789e-39	2.94017e-38	Porites
65	siteGroup	132.536	15	6.77071e-21	1.67523e-20	Porites
22	siteGroup	1650.91	15	0	0	Porites
274	siteGroup	261.84	15	4.49197e-47	2.56684e-46	Porites
-1429	siteGroup	81.9273	15	3.09727e-11	5.67439e-11	Porites
211	siteGroup	145.227	15	2.13269e-23	5.9517e-23	Porites
261	siteGroup	386.849	15	3.99648e-73	3.83662e-72	Porites
97	siteGroup	47.5297	15	3.02752e-05	4.40367e-05	Porites
-1462	siteGroup	218.692	15	3.29638e-38	1.41273e-37	Porites
-1475	siteGroup	266.622	15	4.62194e-48	2.70553e-47	Porites
-1487	siteGroup	123.136	15	4.65054e-19	1.08362e-18	Porites
-1496	siteGroup	43.0055	15	0.00015714	0.000219265	Porites
-1501	siteGroup	65.2212	15	3.12503e-08	5.13704e-08	Porites
209	siteGroup	195.26	15	1.94837e-33	7.66572e-33	Porites
-1521	siteGroup	38.9722	15	0.000647017	0.000877311	Porites
-1537	siteGroup	85.8801	15	5.78279e-12	1.09281e-11	Porites
94	siteGroup	26.873	15	0.0297883	0.0380277	Porites
-1578	siteGroup	129.14	15	3.133e-20	7.59515e-20	Porites
-1589	siteGroup	157.048	15	9.54718e-26	2.90041e-25	Porites
-1592	siteGroup	65.4583	15	2.83963e-08	4.70008e-08	Porites
-1601	siteGroup	134.706	15	2.53832e-21	6.5505e-21	Porites
27	siteGroup	55.1908	15	1.65871e-06	2.58501e-06	Porites
-1627	siteGroup	92.7702	15	3.00908e-13	5.87137e-13	Porites
165	siteGroup	81.2688	15	4.09092e-11	7.43804e-11	Porites
-1653	siteGroup	44.5115	15	9.14137e-05	0.0001283	Porites
26	siteGroup	68.246	15	9.1543e-09	1.53639e-08	Porites
222	siteGroup	530.913	15	1.61504e-103	2.58406e-102	Porites
-1696	siteGroup	63.115	15	7.29225e-08	1.19057e-07	Porites
31	siteGroup	67.2248	15	1.38752e-08	2.31254e-08	Porites
-1703	siteGroup	60.7722	15	1.85693e-07	3.01124e-07	Porites
-1743	siteGroup	38.1819	15	0.000848101	0.00114351	Porites
-1747	siteGroup	231.971	15	6.30226e-41	2.96577e-40	Porites
-1750	siteGroup	53.6645	15	2.98851e-06	4.59772e-06	Porites
-1782	siteGroup	69.5636	15	5.34217e-09	9.02902e-09	Porites
-1794	siteGroup	237.922	15	3.78432e-42	1.81647e-41	Porites
-1803	siteGroup	356.824	15	7.84838e-67	6.72718e-66	Porites
-1814	siteGroup	124.031	15	3.11461e-19	7.47506e-19	Porites
-1884	siteGroup	36.7135	15	0.00139329	0.00185772	Porites
156	siteGroup	28.9786	15	0.0161868	0.0207745	Porites
268	siteGroup	77.6299	15	1.88942e-10	3.33428e-10	Porites
-1913	siteGroup	29.2384	15	0.0149844	0.0193347	Porites
129	siteGroup	60.435	15	2.1228e-07	3.41928e-07	Porites
43	siteGroup	26.5342	15	0.0327686	0.0416109	Porites
-1994	siteGroup	113.241	15	3.83833e-17	8.22498e-17	Porites
-2000	siteGroup	40.9721	15	0.000322943	0.000448013	Porites
-2002	siteGroup	40.2348	15	0.000417913	0.000573137	Porites
-2004	siteGroup	105.285	15	1.289e-15	2.6669e-15	Porites
51	siteGroup	599.413	15	4.73074e-118	8.73367e-117	Porites
-2069	siteGroup	202.009	15	8.29782e-35	3.37538e-34	Porites
10	siteGroup	460.833	15	1.0664e-88	1.34703e-87	Porites
-2107	siteGroup	89.0211	15	1.50976e-12	2.87574e-12	Porites
-2111	siteGroup	121.551	15	9.45888e-19	2.14163e-18	Porites

## Sheet: Regression Model Statistics
Species	term	estimate	std.error	t.value	p.value	Dependent variable
Porites	(Intercept)	4.86168	0.244498	19.8843	5.582e-47	Shannon Diversity
Porites	TNC.Phosphate.Benthic.log	1.08049	0.237825	4.54321	1.0226e-05	Shannon Diversity
Porites	TNC.Ammonia.Benthic.log	-0.198108	0.0806464	-2.4565	0.0149944	Shannon Diversity
Porites	TNC.Silicate.Benthic.log	0.241432	0.0916372	2.63465	0.00916905	Shannon Diversity
Porites	habPercent	0.251868	0.0502715	5.01015	1.31005e-06	Shannon Diversity
Porites	(Intercept)	0.0523795	0.00845937	6.19189	3.65296e-09	N:C
Porites	TNC.Phosphate.Benthic.log	-0.050541	0.00823775	-6.13529	4.91815e-09	N:C
Porites	TNC.Ammonia.Benthic.log	0.00274245	0.00282926	0.969319	0.333632	N:C
Porites	TNC.Silicate.Benthic.log	-0.00253801	0.00270734	-0.937453	0.349728	N:C
Porites	habPercent	-0.00593755	0.00173132	-3.42948	0.000743202	N:C
Porites	(Intercept)	0.00829652	0.00129953	6.38427	1.3128e-09	P:C
Porites	TNC.Phosphate.Benthic.log	0.00636502	0.00126548	5.02973	1.14206e-06	P:C
Porites	TNC.Ammonia.Benthic.log	-0.00109417	0.000434629	-2.51748	0.0126551	P:C
Porites	TNC.Silicate.Benthic.log	0.000541492	0.000415901	1.30197	0.194519	P:C
Porites	habPercent	0.00042948	0.000265965	1.6148	0.108032	P:C
Porites	(Intercept)	-0.9161	0.0590103	-15.5244	1.61034e-35	NOSC
Porites	TNC.Phosphate.Benthic.log	-0.161067	0.0574644	-2.80291	0.00559542	NOSC
Porites	TNC.Ammonia.Benthic.log	0.0382763	0.0197361	1.9394	0.0539492	NOSC
Porites	TNC.Silicate.Benthic.log	-0.0670882	0.0188857	-3.55233	0.000482709	NOSC
Porites	habPercent	-0.0278535	0.0120773	-2.30628	0.0221857	NOSC
Montipora	(Intercept)	4.10922	0.536402	7.66072	1.31263e-12	Shannon Diversity
Montipora	TNC.Phosphate.Benthic.log	0.755474	0.522103	1.44698	0.149732	Shannon Diversity
Montipora	TNC.Ammonia.Benthic.log	-0.404646	0.179398	-2.25558	0.0253645	Shannon Diversity
Montipora	TNC.Silicate.Benthic.log	1.43142	0.203738	7.0258	4.8348e-11	Shannon Diversity
Montipora	habPercent	0.311804	0.110935	2.81069	0.00552064	Shannon Diversity
Montipora	(Intercept)	0.0688777	0.0130443	5.28031	3.87718e-07	N:C
Montipora	TNC.Phosphate.Benthic.log	-0.0292822	0.0126965	-2.30631	0.022293	N:C
Montipora	TNC.Ammonia.Benthic.log	0.0113631	0.00436261	2.60465	0.0100067	N:C
Montipora	TNC.Silicate.Benthic.log	-0.0188701	0.00495452	-3.80867	0.000194549	N:C
Montipora	habPercent	-0.0030304	0.00269772	-1.12332	0.262877	N:C
Montipora	(Intercept)	0.00610798	0.00250363	2.43965	0.0157168	P:C
Montipora	TNC.Phosphate.Benthic.log	-0.000223658	0.00245662	-0.0910427	0.927565	P:C
Montipora	TNC.Ammonia.Benthic.log	-0.00125405	0.000872198	-1.4378	0.152306	P:C
Montipora	TNC.Silicate.Benthic.log	-0.00142769	0.000999433	-1.4285	0.154961	P:C
Montipora	(Intercept)	-0.819654	0.0155263	-52.7912	3.42351e-108	NOSC
Montipora	TNC.Ammonia.Benthic.log	0.0328391	0.0242681	1.35318	0.177774	NOSC
Montipora	TNC.Silicate.Benthic.log	-0.0694126	0.0250966	-2.76582	0.00629837	NOSC
Montipora	habPercent	-0.00744875	0.0146124	-0.509754	0.610878	NOSC

## Sheet: emmeans tests vs clusters
species	Variable	contrast	Test	SE	df	estimate	t.ratio	p.value	fdr
Porites	Coral holobiont metabolite	HCAgrouping1 - HCAgrouping2	emmeans	0.0240146	12.9623	0.03597	1.49784	0.323872	0.377851
Porites	Coral holobiont metabolite	HCAgrouping1 - HCAgrouping3	emmeans	0.024048	13.0371	0.063538	2.64213	0.0497636	0.0803874
Porites	Coral holobiont metabolite	HCAgrouping2 - HCAgrouping3	emmeans	0.0250983	12.995	0.027568	1.0984	0.531688	0.558273
Porites	Coral holobiont stress response	HCAgrouping1 - HCAgrouping2	emmeans	0.0112314	12.8212	-0.057913	-5.15636	0.000526131	0.00184146
Porites	Coral holobiont stress response	HCAgrouping1 - HCAgrouping3	emmeans	0.0112956	13.1596	-0.0869922	-7.70143	8.78623e-06	0.000106538
Porites	Coral holobiont stress response	HCAgrouping2 - HCAgrouping3	emmeans	0.0117597	12.9471	-0.0290791	-2.47277	0.0676525	0.101479
Porites	Cosmetic, agricultural, pharmaceutical or industrial product	HCAgrouping1 - HCAgrouping2	emmeans	0.00456246	12.8303	-0.00257385	-0.564138	0.841158	0.841158
Porites	Cosmetic, agricultural, pharmaceutical or industrial product	HCAgrouping1 - HCAgrouping3	emmeans	0.0045874	13.1522	-0.013797	-3.00758	0.0252567	0.0482173
Porites	Cosmetic, agricultural, pharmaceutical or industrial product	HCAgrouping2 - HCAgrouping3	emmeans	0.0047766	12.9512	-0.0112231	-2.3496	0.083992	0.11024
Porites	shannon	HCAgrouping1 - HCAgrouping2	emmeans	0.0752486	12.9483	-0.352997	-4.69108	0.0011537	0.00269196
Porites	shannon	HCAgrouping1 - HCAgrouping3	emmeans	0.0753898	13.0503	-0.569546	-7.55468	1.1375e-05	0.000106538
Porites	shannon	HCAgrouping2 - HCAgrouping3	emmeans	0.0786611	12.992	-0.216549	-2.75294	0.0407751	0.0713564
Porites	NOSC	HCAgrouping1 - HCAgrouping2	emmeans	0.0162159	12.9128	0.0808979	4.9888	0.000688001	0.002064
Porites	NOSC	HCAgrouping1 - HCAgrouping3	emmeans	0.0162652	13.0824	0.101878	6.26352	7.8354e-05	0.000411359
Porites	NOSC	HCAgrouping2 - HCAgrouping3	emmeans	0.0169599	12.9824	0.0209797	1.23702	0.453505	0.501242
Porites	pc	HCAgrouping1 - HCAgrouping2	emmeans	0.000305603	12.8409	-0.00147998	-4.84281	0.000901903	0.0023675
Porites	pc	HCAgrouping1 - HCAgrouping3	emmeans	0.000307184	13.1435	-0.00224974	-7.32374	1.52197e-05	0.000106538
Porites	pc	HCAgrouping2 - HCAgrouping3	emmeans	0.000319909	12.9558	-0.00076976	-2.40618	0.0760636	0.106489
Porites	nc	HCAgrouping1 - HCAgrouping2	emmeans	0.00294209	12.9434	0.00937916	3.18793	0.0183223	0.0384769
Porites	nc	HCAgrouping1 - HCAgrouping3	emmeans	0.0029481	13.0548	0.015775	5.35091	0.000356063	0.00149547
Porites	nc	HCAgrouping2 - HCAgrouping3	emmeans	0.00307574	12.9909	0.00639585	2.07945	0.13293	0.164207
Montipora	Coral holobiont metabolite	HCAgrouping1 - HCAgrouping2	emmeans	0.0184503	12.0428	0.126887	6.87722	4.6169e-05	9.2338e-05
Montipora	Coral holobiont metabolite	HCAgrouping1 - HCAgrouping3	emmeans	0.0185894	12.5022	0.246612	13.2663	2.75079e-08	1.65047e-07
Montipora	Coral holobiont metabolite	HCAgrouping2 - HCAgrouping3	emmeans	0.0182042	11.4137	0.119725	6.57677	9.13013e-05	0.000156517
Montipora	Cosmetic, agricultural, pharmaceutical or industrial product	HCAgrouping1 - HCAgrouping2	emmeans	0.00546048	12.0435	0.000653565	0.11969	0.992138	0.992138
Montipora	Cosmetic, agricultural, pharmaceutical or industrial product	HCAgrouping1 - HCAgrouping3	emmeans	0.00548728	12.3183	-0.0151542	-2.76169	0.041611	0.0453938
Montipora	Cosmetic, agricultural, pharmaceutical or industrial product	HCAgrouping2 - HCAgrouping3	emmeans	0.00541194	11.6212	-0.0158077	-2.9209	0.0327823	0.0393388
Montipora	shannon	HCAgrouping1 - HCAgrouping2	emmeans	0.0773956	12.0428	-0.712523	-9.20624	2.35713e-06	7.07139e-06
Montipora	shannon	HCAgrouping1 - HCAgrouping3	emmeans	0.0779789	12.5022	-1.31002	-16.7997	1.71948e-09	2.06338e-08
Montipora	shannon	HCAgrouping2 - HCAgrouping3	emmeans	0.0763631	11.4137	-0.597498	-7.82444	1.77109e-05	4.25061e-05
Montipora	nc	HCAgrouping1 - HCAgrouping2	emmeans	0.00215397	12.0428	0.0100036	4.64423	0.00150226	0.00200301
Montipora	nc	HCAgrouping1 - HCAgrouping3	emmeans	0.00217021	12.5022	0.0220336	10.1528	5.98155e-07	2.39262e-06
Montipora	nc	HCAgrouping2 - HCAgrouping3	emmeans	0.00212524	11.4137	0.0120301	5.66057	0.000345019	0.000517529

## Sheet: Spectral library matches
Compound Name	Cosine score	Source	Citation
L-Tyrosine	0.9726	Coral holobiont metabolite	(Wegley Kelly et al., 2022)
DL-PHENYLALANINE	0.9993	Coral holobiont metabolite	(Wegley Kelly et al., 2022)
BETAINE	0.9479	Coral holobiont metabolite	(Deutsch et al., 2024; Pei et al., 2022)
betaine	0.916	Coral holobiont metabolite	(Deutsch et al., 2024; Pei et al., 2022)
DGCC (28:7)	0.7756	Coral holobiont metabolite	(Ermolenko & Sikorskaya, 2021; Sikorskaya, 2023)
DGCC (36:5)	0.9987	Coral holobiont metabolite	(Ermolenko & Sikorskaya, 2021)
DGCC (38:6)	0.9967	Coral holobiont metabolite	(Ermolenko & Sikorskaya, 2021; Sikorskaya, 2023)
Lyso DGCC (14:0)	0.9708	Coral holobiont metabolite	(Pei et al., 2022)
Lyso DGCC (16:0)	0.9781	Coral holobiont metabolite	(Deutsch et al., 2024; Pei et al., 2022; Reddy et al., 2023)
Lyso DGCC (18:5)	0.9683	Coral holobiont metabolite	(Pei et al., 2022)
Lyso DGCC (22:6)	0.9834	Coral holobiont metabolite	(Pei et al., 2022; Reddy et al., 2023)
Stachydrine (L-proline betaine)	0.996	Coral holobiont metabolite	(Pei et al., 2022)
(-)-L-Carnitine	0.7673	Coral holobiont metabolite	(Deutsch et al., 2024; Pei et al., 2022)
Acetylcarnitine	0.9979	Coral holobiont metabolite	(Deutsch et al., 2024)
Butyrylcarnitine	0.9981	Coral holobiont metabolite	(Wegley Kelly et al., 2022)
Isovalerylcarnitine	0.9988	Coral holobiont metabolite	(Wegley Kelly et al., 2022)
Tetradecanoyl-L-Carnitine	0.8965	Coral holobiont metabolite	(Deutsch et al., 2024)
Stearoyl-L-Carnitine	0.7322	Coral holobiont metabolite	(Deutsch et al., 2024)
Palmitoylcarnitine	0.991	Coral holobiont metabolite	(Deutsch et al., 2024)
PROPIONYLCARNITINE	0.9976	Coral holobiont metabolite	(Pei et al., 2022; Wegley Kelly et al., 2022)
acetylcholine	0.9747	Coral holobiont metabolite	(Horiuchi et al., 2003)
PE(20:4/0:0	0.9926	Coral holobiont metabolite	(Pei et al., 2022; Sikorskaya, 2023)
PE(22:4/0:0)	0.9942	Coral holobiont metabolite	(Pei et al., 2022; Sikorskaya, 2023)
DGTS 16:0	0.9589	Coral holobiont metabolite	(Reddy et al., 2023)
DGTS 18:2	0.935	Coral holobiont metabolite	(Reddy et al., 2023)
DGTS 20:3	0.9385	Coral holobiont metabolite	(Reddy et al., 2023)
L-Tryptophan	0.9998	Coral holobiont metabolite	(Wegley Kelly et al., 2022)
Dimethylsulfoniopropionate (DMSP)	0.9807	Coral holobiont stress response	(Gardner et al., 2022; Raina et al., 2013)
Homarine	0.9981	Coral holobiont metabolite	(Maldonado et al., 2016)
Palythene	0.8455	Coral holobiont metabolite	(Banaszak et al., 1998; Lesser et al., 2000; Muszynski, 1997)
Palythine	0.8792	Coral holobiont metabolite	(Banaszak et al., 1998; Lesser et al., 2000; Muszynski, 1997)
8-HETE	0.8866	Coral holobiont metabolite	(Lõhelaid & Samel, 2018)
cis-7101316-Docosatetraenoic acid	0.758	Coral holobiont metabolite	(Sun et al., 2024)
trimethylammoniumpropionate (TMAP)	0.9874	Coral holobiont metabolite	(Swan et al., 2017)
PC(0:0/16:0)	0.9954	Coral holobiont stress response	(Liu et al., 2022; Pei et al., 2022; Sikorskaya, 2023)
PC(0:0/18:1)	0.9991	Coral holobiont stress response	(Liu et al., 2022; Pei et al., 2022; Sikorskaya, 2023)
PC(0:0/20:4)	0.9964	Coral holobiont stress response	(Liu et al., 2022; Pei et al., 2022; Sikorskaya, 2023)
PC(18:2/0:0)	0.9992	Coral holobiont stress response	(Liu et al., 2022; Pei et al., 2022; Sikorskaya, 2023)
PC(18:3/0:0)	0.9989	Coral holobiont stress response	(Liu et al., 2022; Pei et al., 2022; Sikorskaya, 2023)
PC(20:2/0:0)	0.9963	Coral holobiont stress response	(Liu et al., 2022; Pei et al., 2022; Sikorskaya, 2023)
PC(20:3/0:0)	0.996	Coral holobiont stress response	(Liu et al., 2022; Pei et al., 2022; Sikorskaya, 2023)
PC(20:5/0:0)	0.9953	Coral holobiont stress response	(Liu et al., 2022; Pei et al., 2022; Sikorskaya, 2023)
PC(22:4/0:0)	0.9978	Coral holobiont stress response	(Liu et al., 2022; Pei et al., 2022; Sikorskaya, 2023)
PC(22:6/0:0)	0.996	Coral holobiont stress response	(Liu et al., 2022; Pei et al., 2022; Sikorskaya, 2023)
PC(O-18:0/20:4)	0.9992	Coral holobiont stress response	(Liu et al., 2022; Pei et al., 2022; Sikorskaya, 2023)
PC(O-18:1/0:0)	0.9638	Coral holobiont stress response	(Liu et al., 2022; Pei et al., 2022; Sikorskaya, 2023)
PC(O-18:1/20:4)	0.9994	Coral holobiont stress response	(Liu et al., 2022; Pei et al., 2022; Sikorskaya, 2023)
PC(P-16:0/20:3)	0.9995	Coral holobiont stress response	(Liu et al., 2022; Pei et al., 2022; Sikorskaya, 2023)
1-(1Z-Hexadecenyl)-sn-glycero-3-phosphocholine	0.9921	Coral holobiont stress response	(Tang et al., 2015; Tang et al., 2017; Tang et al., 2022)
1-(1Z-Hexadecenyl)-sn-glycero-3-phosphocholine	0.9919	Coral holobiont stress response	(Tang et al., 2015; Tang et al., 2017; Tang et al., 2022)
1-Hexadecanoyl-sn-glycero-3-phosphocholine	0.9492	Coral holobiont stress response	(Tang et al., 2015; Tang et al., 2017; Tang et al., 2022)
1-Hexadecyl-sn-glycero-3-phosphocholine	0.9975	Coral holobiont stress response	(Tang et al., 2015; Tang et al., 2017; Tang et al., 2022)
1-Myristoyl-sn-glycero-3-phosphocholine	0.9853	Coral holobiont stress response	(Tang et al., 2015; Tang et al., 2017; Tang et al., 2022)
1-Stearoyl-2-hydroxy-sn-glycero-3-phosphocholine	0.9977	Coral holobiont stress response	(Tang et al., 2015; Tang et al., 2017; Tang et al., 2022)
Lyso-PAF C-18	0.9574	Coral holobiont stress response	(Quinn et al., 2016)
Lyso-PC(16:0)	0.9958	Coral holobiont stress response	(Liu et al., 2022; Pei et al., 2022; Sikorskaya, 2023)
PAF C-16	0.9976	Coral holobiont stress response	(Quinn et al., 2016)
9,10-dihydrojasmonic acid	0.8801	Anthropogenic contaminant	Patent #20100179222
DEET	0.9927	Anthropogenic contaminant
44'-Sulfonylbis[2-(prop-2-en-1-yl)phenol]	0.6332	Anthropogenic contaminant	EPA CDR
44'-Sulfonylbis[2-(prop-2-en-1-yl)phenol]	0.5198	Anthropogenic contaminant	EPA CDR
Isoprocarb	0.9283	Anthropogenic contaminant	(Zhang et al., 2012)
Monolinolenin (9c,12c,15c)	0.8615	Anthropogenic contaminant	Fiume et al. 2020
2-Naphthylamine	0.9911	Anthropogenic contaminant	(Czubacka & Czerczak, 2020)
Tetradecyldiethanolamine	0.9201	Anthropogenic contaminant	Patent identifiers: JP-2022153315-A; JP-2022119289-A; JP-2022104750-A; JP-2022095530-A; JP-2022008253-A
O-4-Methoxybenzoylepilupinine hydrochloride	0.9667	Anthropogenic contaminant	(Lewis, 2016)
2,4,7,9-Tetramethyl-5-decyne-4,7-diol	0.8645	Anthropogenic contaminant	ECHA
Benzyldodecyldimethylammonium	0.9688	Anthropogenic contaminant	ECHA
Benzyltetradecyldimethylammonium	0.8645	Anthropogenic contaminant	ECHA
Decynediol tetramethyl di(2-hydroxyethyl) ether	0.5794	Anthropogenic contaminant	USDA
Glycerol 1-myristate	0.9644	Anthropogenic contaminant	(Jumina et al., 2019)
Nandrolone	0.569	Anthropogenic contaminant	(Hemmersbach & Große, 2009; Patanè et al., 2020)
Phenethylamine	0.9963	Anthropogenic contaminant	(Pawar & Grundel, 2017)
2-Amino-1-phenylethanol	0.9409	Anthropogenic contaminant	(Chaparro et al., 2014; Xing et al., 2022)
7-Hydroxy-3'-methoxyflavone	0.7023	Anthropogenic contaminant	(Ono et al., 2019)
b-Caryophyllene oxide	0.784	Anthropogenic contaminant	(Jassal & Kaushal, 2019)
Carveol	0.6255	Anthropogenic contaminant	(Ahmed et al., 2020; Serafim et al., 2021)
Adenosine	1	Anthropogenic contaminant	(Cherian et al., 2024; Samsel et al., 2013)
Ethoxyquin	0.9377	Anthropogenic contaminant	(Gupta & Boobis, 2005)
Hetisine	0.9957	Anthropogenic contaminant	(Yin et al., 2021)
Eicosapentaenoic acid ethyl ester	0.8066	Anthropogenic contaminant	(Ballantyne et al., 2012; Hamazaki et al., 1990)
Pinolenic acid	0.8578	Anthropogenic contaminant	(Takala et al., 2023)
Tributyl phosphate	0.9764	Anthropogenic contaminant	(Bargar et al., 2013)
Tris(2-butoxyethyl) phosphate	0.6972	Anthropogenic contaminant	(Yan et al., 2024)
Abrine	0.9729	Marine fungi sponges and E. Coli
Lauryldiethanolamine	0.9655	MS microtube contaminant	(Chai et al., 2019)
Pentaethylene glycol	0.9925	MS microtube contaminant	(Ahmadi & Winter, 2018)
Hexaethylene glycol	0.8836	MS microtube contaminant	(Ahmadi & Winter, 2018)
Tetraethylene glycol	0.7925	MS microtube contaminant	(Ahmadi & Winter, 2018)
1-Linoleoylglycerol	0.9305	Plant metabolite
2-(2-hydroxybut-3-en-2-yl)-3a669a-tetramethyl-2455a7899b-octahydro-1H-benzo[e][1]benzofuran-45-diol	0.9712	Unknown
Bucharaine	0.9757	Unknown
N-[5-(2-methylpropyl)-4-oxo(13-dioxan-5-yl)]benzamide	0.9788	Unknown
dehydrohaliclocyclin F dial	0.9899	Unknown
histamine-C23:1	0.9169	Unknown
NCGC00384783-01_C17H25NO3_Azepino[321-hi]furo[32-e]indole-210-dione 8-ethyldodecahydro-11-methyl- (7aR8R8aS11S11aS11bR11cR)-	0.9934	Unknown
1-Hexadecanoyl-sn-glycerol	0.9531	Unknown

## Sheet: References
Ahmadi, S., & Winter, D. (2018, Jun 5). Identification of Poly(ethylene glycol) and Poly(ethylene glycol)-Based Detergents Using Peptide Search Engines. Anal Chem, 90(11), 6594-6600. https://doi.org/10.1021/acs.analchem.8b00365
Ahmed, M. S., Khan, A.-u., Kury, L. T. A., & Shah, F. A. (2020). Computational and pharmacological evaluation of carveol for antidiabetic potential. Frontiers in Pharmacology, 11, 919.
Ballantyne, C. M., Bays, H. E., Kastelein, J. J., Stein, E., Isaacsohn, J. L., Braeckman, R. A., & Soni, P. N. (2012). Efficacy and safety of eicosapentaenoic acid ethyl ester (AMR101) therapy in statin-treated patients with persistent high triglycerides (from the ANCHOR study). The American journal of cardiology, 110(7), 984-992.
Banaszak, A. T., Lesser, M. P., Kuffner, I. B., & Ondrusek, M. (1998). Relationship between ultraviolet (UV) radiation and mycosporine-like amino acids (MAAs) in marine organisms. Bulletin of Marine Science, 63(3), 617-628.
Bargar, T. A., Garrison, V. H., Alvarez, D. A., & Echols, K. R. (2013, 2013/05/15/). Contaminants assessment in the coral reefs of Virgin Islands National Park and Virgin Islands Coral Reef National Monument. Marine Pollution Bulletin, 70(1), 281-288. https://doi.org/https://doi.org/10.1016/j.marpolbul.2013.03.001
Chai, Y., Chen, H., Gao, G., Liu, X., & Lu, C. (2019). Identification of new interferences leached from plastic microcentrifuge tubes in electrospray ionization mass spectrometry. Rapid Communications in Mass Spectrometry, 33(10), 969-977.
Chaparro, M. J., Vidal, J., Angulo-Barturen, I., Bueno, J. M., Burrows, J., Cammack, N., Castaneda, P., Colmenarejo, G., Coteron, J. M., & de Las Heras, L. (2014). Case study of small molecules as antimalarials: 2-amino-1-phenylethanol (APE) derivatives. ACS Medicinal Chemistry Letters, 5(6), 657-661.
Cherian, P., Bergfeld, W. F., Belsito, D. V., Hill, R. A., Klaassen, C. D., Liebler, D. C., Marks Jr, J. G., Shank, R. C., Slaga, T. J., & Snyder, P. W. (2024). Safety Assessment of Adenosine as Used in Cosmetics. International journal of toxicology, 43(1_suppl), 50S-63S.
Czubacka, E., & Czerczak, S. (2020). 2-naphthylamine toxicity. Medycyna Pracy, 71(2).
Deutsch, J. M., Demko, A. M., Jaiyesimi, O. A., Foster, G., Kindler, A., Pitts, K. A., Vekich, T., Williams, G. J., Walker, B. K., & Paul, V. J. (2024). Metabolomic profiles of stony coral species from the Dry Tortugas National Park display inter-and intraspecies variation. mSystems, 9(12), e00856-00824.
Dubininkas, V. (2017). Effects of substratum on the growth and survivorship of Montipora capitata and Porites lobata transplants. Journal of experimental marine biology and ecology, 486, 134-139.
Ermolenko, E. V., & Sikorskaya, T. V. (2021, 2021/08/01/). Lipidome of the reef-building coral Acropora cerealis: Changes under thermal stress. Biochemical Systematics and Ecology, 97, 104276. https://doi.org/https://doi.org/10.1016/j.bse.2021.104276
Gardner, S. G., Nitschke, M. R., O’Brien, J., Motti, C. A., Seymour, J. R., Ralph, P. J., Petrou, K., & Raina, J.-B. (2022). Increased DMSP availability during thermal stress influences DMSP-degrading bacteria in coral mucus. Frontiers in Marine Science, 9, 912862.
Gupta, P., & Boobis, A. (2005). Ethoxyquin (addendum). Joint Meeting on Pesticide Residues,
Hamazaki, T., Takazakura, E., Osawa, K., Urakaze, M., & Yano, S. (1990). Reduction in microalbuminuria in diabetics by eicosapentaenoic acid ethyl ester. Lipids, 25(9), 541-545.
Hemmersbach, P., & Große, J. (2009). Nandrolone: a multi-faceted doping agent. Doping in Sports: Biochemical Principles, Effects and Analysis, 127-154.
Horiuchi, Y., Kimura, R., Kato, N., Fujii, T., Seki, M., Endo, T., Kato, T., & Kawashima, K. (2003, 2003/02/28/). Evolutional study on acetylcholine expression. Life Sciences, 72(15), 1745-1756. https://doi.org/https://doi.org/10.1016/S0024-3205(02)02478-5
Jassal, K., & Kaushal, S. (2019). Phytochemical and antioxidant screening of guava (Psidium guajava) leaf essential oil. Agric. Res. J, 56(3), 528.
Jumina, J., Mutmainah, M., Purwono, B., Kurniawan, Y. S., & Syah, Y. M. (2019). Antibacterial and Antifungal Activity of Three Monosaccharide Monomyristate Derivatives. Molecules, 24(20), 3692. https://www.mdpi.com/1420-3049/24/20/3692
Lesser, M. P. L., Mazel, C., Phinney, D., & Yentsch, C. S. (2000). Light absorption and utilization by colonies of the congeneric hermatypic corals Montastraea faveolata and Montastraea cavernosa. Limnology and Oceanography, 45(1), 76-86.
Lewis, R. A. (2016). Hawley's condensed chemical dictionary. John Wiley & Sons.
Liu, C., Zhang, Y., Huang, L., Yu, X., Luo, Y., Jiang, L., Sun, Y., Liu, S., & Huang, H. (2022). Differences in fatty acids and lipids of massive and branching reef-building corals and response to environmental changes. Frontiers in Marine Science, 9, 882663.
Lõhelaid, H., & Samel, N. (2018, Jan 3). Eicosanoid Diversity of Stony Corals. Mar Drugs, 16(1). https://doi.org/10.3390/md16010010
Maldonado, A., Johnson, A., Gochfeld, D., Slattery, M., Ostrander, G. K., Bingham, J.-P., & Schlenk, D. (2016). Hard coral (Porites lobata) extracts and homarine on cytochrome P450 expression in Hawaiian butterflyfishes with different feeding strategies. Comparative Biochemistry and Physiology Part C: Toxicology & Pharmacology, 179, 57-63.
Muszynski, F. Z. (1997). Ultraviolet radiation-induced alterations in the pigment characteristics of the hermatypic coral Montastraea faveolata (Ellis and Solander, 1786) in southwestern Puerto Rico. University of Puerto Rico, Mayaguez (Puerto Rico).
Ono, S., Yoshida, N., Maekawa, D., Kitakaze, T., Kobayashi, Y., Kitano, T., Fujita, T., Okuwa-Hayashi, H., Harada, N., Nakano, Y., & Yamaji, R. (2019, Jan). 5-Hydroxy-7-methoxyflavone derivatives from Kaempferia parviflora induce skeletal muscle hypertrophy. Food Sci Nutr, 7(1), 312-321. https://doi.org/10.1002/fsn3.891
Patanè, F. G., Liberto, A., Maria Maglitto, A. N., Malandrino, P., Esposito, M., Amico, F., Cocimano, G., Rosi, G. L., Condorelli, D., & Nunno, N. D. (2020). Nandrolone decanoate: use, abuse and side effects. Medicina, 56(11), 606.
Pawar, R. S., & Grundel, E. (2017). Overview of regulation of dietary supplements in the USA and issues of adulteration with phenethylamines (PEAs). Drug testing and analysis, 9(3), 500-517.
Pei, J.-Y., Yu, W.-F., Zhang, J.-J., Kuo, T.-H., Chung, H.-H., Hu, J.-J., Hsu, C.-C., & Yu, K.-F. (2022, 2022/11/01). Mass spectrometry–based metabolomic signatures of coral bleaching under thermal stress. Analytical and Bioanalytical Chemistry, 414(26), 7635-7646. https://doi.org/10.1007/s00216-022-04294-y
Quinn, R. A., Vermeij, M. J., Hartmann, A. C., Galtier d'Auriac, I., Benler, S., Haas, A., Quistad, S. D., Lim, Y. W., Little, M., & Sandin, S. (2016). Metabolomics of reef benthic interactions reveals a bioactive lipid involved in coral defence. Proceedings of the Royal Society B: Biological Sciences, 283(1829), 20160469.
Raina, J.-B., Tapiolas, D. M., Forêt, S., Lutz, A., Abrego, D., Ceh, J., Seneca, F. O., Clode, P. L., Bourne, D. G., Willis, B. L., & Motti, C. A. (2013, Nov 27). DMSP biosynthesis by an animal and its role in coral thermal stress response. Nature Publishing Group, 502(7473), 677-680. https://doi.org/10.1038/nature12677
Reddy, M. M., Goossens, C., Zhou, Y., Chaib, S., Raviglione, D., Nicolè, F., Hume, B. C. C., Forcioli, D., Agostini, S., Boissin, E., Boss, E., Bowler, C., de Vargas, C., Douville, E., Flores, M., Furla, P., Galand, P. E., Gilson, E., Lombard, F., Pesant, S., Reynaud, S., Sullivan, M. B., Sunagawa, S., Troublé, R., Thurber, R. V., Wincker, P., Zoccola, D., Voolstra, C. R., Allemand, D., Planes, S…
Samsel, M., Dzierzbicka, K., & Trzonkowski, P. (2013). Adenosine, its analogues and conjugates. Postepy higieny i medycyny doswiadczalnej (Online), 67, 1189-1203.
Serafim, C. A. d. L., Araruna, M. E. C., Alves Júnior, E. B., Silva, L. M. O., Silva, A. O., Da Silva, M. S., Alves, A. F., Araújo, A. A., & Batista, L. M. (2021). (-)-Carveol prevents gastric ulcers via cytoprotective, antioxidant, antisecretory and immunoregulatory mechanisms in animal models. Frontiers in Pharmacology, 12, 736829.
Sikorskaya, T. V. (2023). Coral Lipidome: Molecular Species of Phospholipids, Glycolipids, Betaine Lipids, and Sphingophosphonolipids. Marine Drugs, 21(6), 335. https://www.mdpi.com/1660-3397/21/6/335
Sun, F., Yang, H., Zhang, X., Tan, F., Wang, G., & Shi, Q. (2024, Feb 20). Metagenomic and metabolomic analysis of the effect of bleaching on unsaturated fatty acid synthesis pathways in coral symbionts. Sci Total Environ, 912, 169487. https://doi.org/10.1016/j.scitotenv.2023.169487
Swan, H. B., Deschaseaux, E. S., Jones, G. B., & Eyre, B. D. (2017). The relative abundance of dimethylsulfoniopropionate (DMSP) among other zwitterions in branching coral at Heron Island, southern Great Barrier Reef. Analytical and Bioanalytical Chemistry, 409(18), 4409-4423.
Takala, R., Ramji, D. P., & Choy, E. (2023). The beneficial effects of pine nuts and its major fatty acid, pinolenic acid, on inflammation and metabolic perturbations in inflammatory disorders. International Journal of Molecular Sciences, 24(2), 1171.
Tang, C.-H., Ku, P.-C., Lin, C.-Y., Chen, T.-H., Lee, K.-H., Lee, S.-H., & Wang, W.-H. (2015, 2015/10/01). Intra-Colonial Functional Differentiation-Related Modulation of the Cellular Membrane in a Pocilloporid Coral Seriatopora caliendrum. Marine Biotechnology, 17(5), 633-643. https://doi.org/10.1007/s10126-015-9645-9
Tang, C.-H., Lin, C.-Y., Lee, S.-H., & Wang, W.-H. (2017, 2017/06/01/). Membrane lipid profiles of coral responded to zinc oxide nanoparticle-induced perturbations on the cellular membrane. Aquatic Toxicology, 187, 72-81. https://doi.org/https://doi.org/10.1016/j.aquatox.2017.03.021
Tang, C.-H., Shi, S.-H., Li, H.-H., Lin, C.-Y., & Wang, W.-H. (2022, 2022/04/01/). Lipid profiling of coral symbiosomes in response to copper-induced carbon limitation: A metabolic effect of algal symbionts on the host immune status. Chemosphere, 293, 133673. https://doi.org/https://doi.org/10.1016/j.chemosphere.2022.133673
Wegley Kelly, L., Nelson, C. E., Petras, D., Koester, I., Quinlan, Z. A., Arts, M. G. I., Nothias, L.-F., Comstock, J., White, B. M., Hopmans, E. C., Van Duyl, F. C., Carlson, C. A., Aluwihare, L. I., Dorrestein, P. C., & Haas, A. F. (2022). Distinguishing the molecular diversity, nutrient content, and energetic potential of exometabolomes produced by macroalgae and reef-building corals. Proceedi…
Xing, G., Li, D., Woo, A. Y.-H., Zhi, Z., Ji, L., Xing, R., Lv, H., He, B., An, H., & Zhao, H. (2022). Discovery of a highly selective β2-adrenoceptor agonist with a 2-amino-2-phenylethanol scaffold as an oral antiasthmatic agent. Journal of Medicinal Chemistry, 65(7), 5514-5527.
Yan, A., Zhang, R., Yu, K., Kang, Y., Huang, X., Hu, J., Xie, S., Yang, X., & Wang, J. (2024). Organophosphate esters (OPEs) in corals of the South China Sea: Occurrence, distribution, and bioaccumulation. Science of The Total Environment, 927, 172212.
Yin, T., Zhang, H., Zhang, W., & Jiang, Z. (2021). Chemistry and biological activities of hetisine-type diterpenoid alkaloids. RSC advances, 11(57), 36023-36033.
Zhang, C., Yang, W., Bai, J., Zhao, Y., Gong, C., Sun, X., Zhang, Q., & Wang, W. (2012, 2012/12/01/). Mechanism and kinetic study on the gas-phase reactions of OH radical with carbamate insecticide isoprocarb. Atmospheric Environment, 60, 460-466. https://doi.org/https://doi.org/10.1016/j.atmosenv.2012.07.015

## Sheet: MzMine Parameters
MzMine Steps	Step options	Option parameters	Input
Raw Data import
Mass Detection	Scans	MS level	1
		Polarity	any
		Spectrum	any
	Mass detector	Centroid
		Noise level	500000
Mass Detection	Scans	MS level	2
		Polarity	any
		Spectrum	any
	Mass detector	Centroid
		Noise level	5000
Chromatogram Builder	Scans	MS level	1
		Polarity	any
		Spectrum	any
	Min time span		0.01
	Min height		800000
	m/z tolerance	m/z	0.01
		ppm	10
Chromatogram deconvolution	Algorithm: Baseline cut-off	Minimum peak height	800000
		Peak duration range	0.01-3.00
		Baseline level	500000
	m/z center calculation	Median
	m/z range for MS2 scan pairing	box checked	0.02
	RT range for MS2 scan pairing	box checked	0.1
	Remove original peak list	box checked
Join aligned	m/z tolerance	m/z	0.01
		ppm	10
	weight for m/z		75
	Retention time tolerance		0.15
	Weight for RT		25
Peak list row filter	Minimum peaks in row	box checked	2
	Minimum peaks in an isotope pattern	box checked	2
	Keep or remove rows	Keep rows that match all criteria
	Reset the peak number ID	box checked
Peak list row filter	Keep only peaks with MS2 scan (GNPS)	box checked
	Reset the peak number ID	box checked
Peak finder	Intensity Tolerance		0.1
	m/z	m/z	0.01
		ppm	10
	Retention time tolerance		0.15

## Sheet: SIRIUS parameters
Parameter Name	Parameter Value
IsotopeSettings.filter	TRUE
Timeout.secondsPerTree	150
FormulaSettings.enforced	HCNOP
Timeout.secondsPerInstance	500
AdductSettings.detectable	[M+K]+,[M-H2O+H]+,[M-H4O2+H]+,[M+H3N+H]+,[M+H]+,[M+Na]+
UseHeuristic.mzToUseHeuristicOnly	750
AlgorithmProfile	orbitrap
IsotopeMs2Settings	IGNORE
MS2MassDeviation.allowedMassDeviation	10.0ppm
NumberOfCandidatesPerIon	1
UseHeuristic.mzToUseHeuristic	300
FormulaSettings.detectable	B,Cl,Br,Se,S
NumberOfCandidates	100
ZodiacNumberOfConsideredCandidatesAt300Mz	10
ZodiacRunInTwoSteps	TRUE
ZodiacEdgeFilterThresholds.minLocalConnections	3
ZodiacEdgeFilterThresholds.thresholdFilter	0.97
ZodiacEpochs.burnInPeriod	2000
ZodiacEpochs.numberOfMarkovChains	10
ZodiacNumberOfConsideredCandidatesAt800Mz	50
ZodiacEpochs.iterations	20000
AdductSettings.fallback	[M+K]+,[M+H]+,[M+Na]+
FormulaResultThreshold	TRUE
InjectElGordoCompounds	TRUE
StructureSearchDB	BIO,METACYC,CHEBI,COCONUT,GNPS,KEGGMINE,MACONDA,UNDP,PUBCHEM,ZINCBIO
